# Supplementary material for: Controlled-Release Phosphorus Fertilizers Manufactured with Chitosan Derivatives: An Effective Alternative for Enhanced Plant Development
Source: Plants (Basel). 2025 Feb 18;14(4):610. doi: 10.3390/plants14040610 (PMC11858907; doi:10.3390/plants14040610)
Supplement: Supplementary file 1 [file plants-14-00610-s001.zip]

Archive with 1 entries (1 files):
- plants-3384255-supplementary.pdf
